# Supplementary material for: Study on the aging performance of SBS modified asphalt in humid and hot environment
Source: PLoS One. 2025 Jun 16;20(6):e0325103. doi: 10.1371/journal.pone.0325103 (PMC12169586; doi:10.1371/journal.pone.0325103)
Supplement: S1 Data — (XLSX) [file pone.0325103.s001.xlsx]

## Sheet: Sheet1
						0.035				0.04			asphalt
				Penetration ratio	Aging time	Thermal oxygen aging	Dry-wet cycle		Aging time	Thermal oxygen aging	Dry-wet cycle		Aging time	Thermal oxygen aging	Dry-wet cycle
					TFOT	79	79		TFOT	79	79		TFOT	75	75
					4d	70	68		4d	64	68		4d	61	55
					8d	64	68		8d	58	65		8d	54	54
					12d	61	62		12d	61	60		12d	52	52
					16d	60	60		16d	62	62		16d	51	48
					20d	59	62		20d	58	59		20d	48	46
					25d	56	56		25d	57	57		25d	48	45
					30d	56	56		30d	56	56		30d	48	43
						0.045				0.05
					Aging time	Thermal oxygen aging	Dry-wet cycle		Aging time	Thermal oxygen aging	Dry-wet cycle
					TFOT	79	79		TFOT	76	76
					4d	64	65		4d	65	63
					8d	58	59		8d	61	64
					12d	55	57		12d	61	63
					16d	56	58		16d	62	58
					20d	57	58		20d	63	60
					25d	56	56		25d	62	59
					30d	54	54		30d	59	57
				Softening point ratio		0.035				0.04			asphalt
					Aging time	Thermal oxygen aging	Dry-wet cycle		Aging time	Thermal oxygen aging	Dry-wet cycle		Aging time	Thermal oxygen aging	Dry-wet cycle
					TFOT	99	99		TFOT	92	92		TFOT	108	108
					4d	122	121		4d	104	100		4d	109	110
					8d	127	125		8d	107	102		8d	111	112
					12d	128	125		12d	104	102		12d	114	112
					16d	129	126		16d	107	101		16d	114	111
					20d	130	126		20d	108	105		20d	116	112
					25d	132	125		25d	107	104		25d	116	115
					30d	133	128		30d	108	109		30d	116	115
						0.045				0.05
					Aging time	Thermal oxygen aging	Dry-wet cycle		Aging time	Thermal oxygen aging	Dry-wet cycle
					TFOT	79	79		TFOT	90	90
					4d	83	87		4d	88	89
					8d	85	88		8d	90	93
					12d	86	88		12d	89	94
					16d	88	89		16d	90	94
					20d	88	87		20d	91	93
					25d	87	86		25d	92	95
					30d	89	89		30d	93	95
				ductility ratio		0.035				0.04			asphalt
					Aging time	Thermal oxygen aging	Dry-wet cycle		Aging time	Thermal oxygen aging	Dry-wet cycle		Aging time	Thermal oxygen aging	Dry-wet cycle
					TFOT	84	84		TFOT	58	58		TFOT	100	100
					4d	75	79		4d	54	49		4d	98	80
					8d	61	65		8d	37	42		8d	23	40
					12d	45	64		12d	36	41		12d	19	31
					16d	44	50		16d	34	40		16d	16	28
					20d	40	50		20d	30	36		20d	11	11
					25d	35	45		25d	29	30		25d	10	8
					30d	27	40		30d	27	28		30d	10	8
						0.045				0.05
					Aging time	Thermal oxygen aging	Dry-wet cycle		Aging time	Thermal oxygen aging	Dry-wet cycle
					TFOT	68	68		TFOT	83	83
					4d	46	53		4d	48	60
					8d	40	48		8d	45	57			Thermal oxygen aging
					12d	38	41		12d	44	53			Dry-wet cycle
					16d	37	41		16d	44	52
					20d	36	41		20d	44	51
					25d	34	40		25d	42	40
					30d	30	35		30d	35	40
			The Effect of Temperature on Thermal Oxygen Aging
					0.04				0.045
			Penetration ratio	Aging time	60℃	70℃		Aging time	60℃	70℃
				TFOT	79	79		TFOT	80	80
				4d	64	60		4d	64	61
				8d	59	55		8d	59	57
				12d	62	54		12d	56	56
				16d	62	52		16d	58	55
				20d	60	54		20d	58	54
				25d	59	50		25d	57	53
				30d	57	50		30d	56	52
					27.8	36.7			30	35
					0.04				0.045
			Softening point ratio	Aging time	60℃	70℃		Aging time	60℃	70℃
				TFOT	92	92		TFOT	79	79
				4d	104	97		4d	83	81
				8d	106	98		8d	85	83
				12d	105	99		12d	85	85
				16d	107	104		16d	88	91
				20d	108	107		20d	88	93
				25d	108	111		25d	87	93
				30d	109	115		30d	88	96
					0.184783	0.25			0.113924	0.21519
					0.04				0.045
			ductility ratio	Aging time	60℃	70℃		Aging time	60℃	70℃
				TFOT	58	58		TFOT	68	68
				4d	54	37		4d	46	48
				8d	37	25		8d	42	33
				12d	36	9		12d	39	31
				16d	35	4		16d	38	20
				20d	33	2		20d	36	17
				25d	31	2		25d	35	13
				30d	28	2		30d	30	10
			The influence of temperature on the wet dry cycle
					0.04				0.045
			Penetration ratio	Aging time	60℃	70℃		Aging time	60℃	70℃
				TFOT	79	79		TFOT	79	79
				4d	67	59		4d	63	60
				8d	63	55		8d	60	57
				12d	61	53		12d	57	57
				16d	62	50		16d	51	56
				20d	59	50		20d	56	55
				25d	57	49		25d	55	55
				30d	56	49		30d	55	55
					0.04				0.045
			Softening point ratio	Aging time	60℃	70℃		Aging time	60℃	70℃
				TFOT	92	92		TFOT	79	79
				4d	100	95		4d	85	82
				8d	102	96		8d	87	84
				12d	102	97		12d	87	82
				16d	101	95		16d	88	82
				20d	107	95		20d	87	83
				25d	106	94		25d	86	82
				30d	108	93		30d	88	82
					0.04				0.045
			ductility ratio	Aging time	60℃	70℃		Aging time	60℃	70℃
				TFOT	58	58		TFOT	67	67
				4d	49	47		4d	53	48
				8d	42	40		8d	46	46
				12d	41	31		12d	40	45
				16d	40	28		16d	40	40
				20d	35	27		20d	39	37
				25d	29	22		25d	38	33
				30d	27	19		30d	34	29
			60℃	Dosage	Thermal oxygen aging	Dry-wet cycle			70℃	Dosage	Thermal oxygen aging	Dry-wet cycle
				0	300	310				0	230	235
				0.035	3000	3200				0.035	2100	2230
				0.04	4200	4450				0.04	3260	3368
				0.045	4500	4876				0.045	3878	4010
				0.05	4600	4980				0.05	3800	4056
					53.3	55.6					80.9	81.9
						complex modulus						phase angle
				Thermal oxygen aging	temperature	0	3.5	4	4.5	5		0	3.5	4	4.5	5
					52	22	38	45	50	51		78	65	63	61	60.5
					58	11	22	30	38	38.5		82	67	65	63	62
					64	6	18	17	28	29		84	69	66	66	64
					70	4	10	15	25	27		85	72	68	67	66
					76	2	7	13	23	25		86	74	70	68	67
					82	1	5	12	22	24		86.5	75	71.5	69	68
						0.955	86.8	73.3	56	52		10.9	15.4	13.5	13.1	12.4
						complex modulus						phase angle
				Dry-wet cycle	temperature	0	3.5	4	4.5	5		0	3.5	4	4.5	5
					52	23	40	48	53	54		77	64	61	60	59.5
					58	12	25	34	40	41		81	66	63	62	61
					64	7	20	22	30	32		83	68	65	64	63
					70	5	12	18	27	28		85	70	66	65	64
					76	3	8	16	26	27		86	72	68	67	65
					82	1	6	14	25	25		87	73	69	68	67
						95.6	85	70.8	52.8	53.7		13	14	13	13	12
